# Supplementary material for: UK children’s sleep and anxiety during the COVID-19 pandemic
Source: BMC Psychol. 2022 Mar 21;10:76. doi: 10.1186/s40359-022-00729-4 (PMC8936042; doi:10.1186/s40359-022-00729-4)
Supplement: Supplementary file 1 — Additional file 1: This file contains the questions asked in the Phase 1 and Phase 2 questionnaires, notes on variable coding and a full data set. [file 40359_2022_729_MOESM1_ESM.xlsx]

## Sheet: COVID_data_share
Subject	Complete	Reported_total_cases	Reported_7dayaverage_deaths	Extent_lockdown	Days_since_lockdown	Days_since_first_case	Age_months	Gender	Live_in_UK	IMD_rank	IMD_decile	FSM	People_in_home	Bedrooms_in_home	PPB	ADHD	Dxylexia	LanguageDisorder	ASD	Anxiety	Depression	EatingDisorder	OCD	SEN_Other	Household_symptoms	Household_diagnosis	Household_healthcare	DOWN_school_night	UP_school_night	TST_School_night	DOWN_lockdown	UP_lockdown	TST_Lockdown	SOL_lockdown	Daytime_sleepiness_lockdown	Worried_Child_sleep	Worried_child_sleep_reason	HoursOutside_lockdown_week	HoursOutside_lockdown_weekend	TimeOutside_beforebreakfast	TimeOutside_morning	TimeOutside_lunchtime	TimeOutside_afternoon	TimeOutside_evening	Green_access	Screen_hours_education	Screen_hours_entertainment	Screen_beforebed_TV	Screen_beforebed_games
1	1	103093	905	76	25	77	159	2	1	20406	7	1	4	4	1	0	0	0	0	2	0	0	0	0	0	0	0	9	7	10	11	10	11	2	3	0		4	4	0	0	1	1	1	1	1	4	3	5
2	1	103093	905	76	25	77	125	1	1		5	2	4	3	1.33	0	0	0	0	0	0	0	0	0	0	0	0	9	7	10	11	10	11	5	1	0		5	5	0	1	0	1	0	3	3	0	na	na
3	1	103093	905	76	25	77	83	1	1	1101	1	3	5	3	1.67	0	0	1	0	0	0	0	0	0	0	0	0	8	7	11	9	8	11	3	4	1		2	4	0	0	0	1	1	2	3	2	na	5
4	1	103093	905	76	25	77	75	1	1	31095	10	3	4	4	1	0	0	0	0	0	0	0	0	0	0	0	0	7	7	12	8	6	10	5	3	1		10	6	0	1	1	1	0	1	2	3	5	5
5	1	103093	905	76	25	77	64	2	1		7	3	3	3	1	0	0	0	0	0	0	0	0	0	0	0	0	8	6	10	8	7	11	3	1	0		5	7	0	1	0	1	1	1	1	3	5	4
6	1	103093	905	76	25	77	158	2	1		5	2	3	3	1	0	0	0	0	0	0	0	0	0	0	0	0	10	7	9	11	10	11	5	2	0		1	1	0	0	0	1	0	2	3	6	4	5
7	1	103093	905	76	25	77	69	1	1	30594	10	2	5	4	1.25	1	0	0	0	0	0	0	0	0	1	0	0	7	7	12	8	8	12	2	4	0		3	3	0	1	1	1	0	1	1	2	5	5
8	1	103093	905	76	25	77	136	1	1		3	2	4	4	1	0	0	0	0	0	0	0	0	2	0	0	0	8	7	11	10	8	10	5	3	1		8	10	0	0	0	1	0	1	2	6	na	5
9	1	103093	905	76	25	77	110	1	1	3628	2	1	2	2	1	0	0	0	0	0	0	0	0	1	1	0	0	9	7	10	10	8	10	5	2	0		0	0	0	0	0	0	0	3	1	6	4	4
10	1	103093	905	76	25	77	111	2	1	26373	9	2	4	3	1.33	0	0	0	0	0	0	0	0	0	0	0	0	8	7	11	8	9	13	5	1	0		1	3	0	0	0	1	0	1	1	2	5	na
11	1	103093	905	76	25	77	144	2	1		10	2	5	6	0.83	0	0	0	0	0	0	0	0	0	0	0	0	9	6	9	9	8	11	3	1	0		4	5	0	0	0	1	0	1	3	1	1	1
12	1	103093	905	76	25	77	154	1	1	20700	7	2	4	4	1	0	0	0	0	0	0	0	0	2	0	0	0	8	6	10	9	6	9	1	2	1		2	2	0	0	0	1	1	1	1	7	1	1
13	1	103093	905	76	25	77	111	2	1	19740	7	2	2	1	2	0	2	0	0	0	0	0	0	0	0	0	0	9	7	10	11	10	11	5	1	1		0	0	0	0	0	1	1	1	3	2	2	2
14	1	103093	905	76	25	77	97	2	1	11247	5	2	3	3	1	0	1	0	0	0	0	0	0	0	0	0	1	7	7	12	7	7	12	5	3	1		3	3	0	0	1	1	0	1	1	2	3	2
15	1	103093	905	76	25	77	104	2	1		9	2	4	4	1	0	0	0	0	0	0	0	0	0	1	0	0	8	8	12	10	10	12	1	1	0		4	4	0	0	0	1	1	1	3	3	4	4
16	1	103093	905	76	25	77	137	2	1	25688	8	2	6	5	1.2	0	0	0	0	0	0	0	0	0	0	0	0	8	7	11	9	9	12	2	1	0		6	7	0	0	1	1	1	1	1	1	1	1
17	1	103093	905	76	25	77	68	2	1	26055	8	3	4	3	1.33	0	0	0	0	0	0	0	0	0	0	0	0	7	6	11	7	7	12	3	2	0		3	3	0	1	0	1	0	1	1	1	1	1
18	1	108692	874	76	25	77	124	1	1	13824	5	2	4	5	0.8	0	0	0	0	0	0	0	0	0	1	0	0	8	7	11	10	9	11	5	1	1		3	3	0	0	1	1	0	1	2	3	4	1
19	1	108692	874	76	25	77	71	2	1	24919	8	3	5	4	1.25	0	0	0	0	1	0	0	0	0	0	0	0	7	7	12	7	7	12	4	3	1		7	5	0	0	0	1	0	1	4	3	4	3
20	1	141397	230	73	35	81	170	1	0			na	4	3	1.33	0	0	0	0	0	0	0	0	0	0	0	1	9	7	10	10	8	10	2	2	0		1	4	0	0	0	1	1	1	1	4	3	3
21	1	108692	874	76	25	77	100	2	1	31017	10	2	4	3	1.33	0	0	0	0	0	0	0	0	0	0	0	1	7	6	11	8	6	10	3	1	0		2	2	0	0	0	1	0	1	1	2	4	1
22	1	108692	874	76	25	77	69	1	1		7	3	4	3	1.33	0	0	0	0	0	0	0	0	0	1	0	0	7	6	11	7	6	11	1	1	1		5	6	0	1	0	1	0	1	1	2	4	2
23	1	108692	874	76	25	77	77	1	1	23322	8	3	4	3	1.33	0	0	0	0	0	0	0	0	0	1	0	0	7	7	12	8	6	10	4	2	1		5	5	0	1	1	1	0	1	2	2	4	4
24	1	108692	874	76	25	77	62	2	1	28265	9	3	3	4	0.75	0	0	0	0	0	0	0	0	0	0	0	0	7	7	12	8	6	10	5	3	1		3	3	0	1	0	0	0	1	1	4	2	1
25	1	108692	874	76	25	77	89	1	1	17476	6	3	4	4	1	0	0	0	0	0	0	0	0	0	0	0	0	8	6	10	10	7	9	2	1	0		5	8	0	1	1	1	0	1	0	2	4	4
26	1	108692	874	76	25	77	144	1	1	32070	10	2	3	4	0.75	0	0	0	0	0	0	0	0	0	0	0	0	9	6	9	9	7	10	3	1	1		1	1	0	0	1	0	0	1	4	9	5	1
27	1	108692	874	76	25	77	95	2	1	32720	10	2	3	4	0.75	0	0	0	0	0	0	0	0	0	1	0	0	7	7	12	8	8	12	2	1	0		1	2	0	0	0	1	0	1	2	3	3	3
28	1	108692	874	76	25	77	90	2	1	32758	10	3	5	4	1.25	0	0	0	0	0	0	0	0	2	0	0	0	7	7	12	8	7	11	3	1	1		6	6	0	0	0	0	1	1	1	1	3	2
29	1	108692	874	76	25	77	124	2	1	25033	8	2	3	2	1.5	0	0	0	0	0	0	0	0	0	0	0	0	8	6	10	8	7	11	5	2	1		3	3	0	0	0	1	0	1	1	2	5	1
30	1	108692	874	76	25	77	104	2	1	19316	6	2	4	3	1.33	0	0	0	0	0	0	0	0	0	0	0	0	8	7	11	9	9	12	2	1	0		10	6	0	1	1	1	0	2	1	2	3	2
31	1	108692	874	76	25	77	129	2	1	29606	10	2	4	3	1.33	0	0	0	0	0	0	0	0	0	0	0	0	8	7	11	8	9	13	5	3	1		1	1	0	0	0	1	0	2	2	3	3	2
32	1	108692	874	76	25	77	85	1	1	23597	8	3	4	3	1.33	0	0	0	0	0	0	0	0	0	0	0	0	8	7	11	9	8	11	3	1	0		7	3	0	0	1	1	0	2	1	4	5	2
33	1	108692	874	76	25	77	58	1	1		9	3	4	2	2	0	0	0	0	0	0	0	0	0	0	0	0	7	5	10	8	6	10	4	1	1		5	5	0	1	0	1	0	1	1	3	5	1
34	1	108692	874	76	25	77	106	1	1		1	2	4	1	4	0	0	0	0	0	0	0	0	0	0	0	0	10	7	9	11	7	8	4	1	0		1	1	0	0	0	1	0	4	1	9	5	5
35	1	108692	874	76	25	77	102	1	1	13493	5	1	2	1	2	0	1	0	0	0	0	0	0	0	0	0	0	8	6	10	11	8	9	5	1	1		1	1	0	0	0	1	0	5	2	2	3	3
36	1	108692	874	76	25	77	96	2	1		9	2	4	3	1.33	0	0	0	0	0	0	0	0	0	1	0	0	9	7	10	10	7	9	5	1	0		3	5	0	0	0	1	0	1	0	1	1	1
37	1	108692	874	76	25	77	126	2	1	25206	8	2	5	3	1.67	0	0	0	0	0	0	0	0	0	0	0	0	8	6	10	9	6	9	3	1	1		3	3	0	1	1	1	0	1	2	1	1	3
38	1	108692	874	76	25	77	79	1	1	32758	10	3	5	4	1.25	0	0	0	0	0	0	0	0	0	0	0	0	7	6	11	9	6	9	3	2	0		3	3	0	0	0	1	0	1	2	3	5	3
39	1	108692	874	76	25	77	90	1	1	31641	10	3	5	4	1.25	0	0	0	0	0	0	0	0	0	1	0	0	7	7	12	8	7	11	3	3	1		2	2	0	0	0	1	1	1	2	4	3	3
40	1	108692	874	76	25	77	105	1	1		9	2	5	5	1	0	0	0	0	0	0	0	0	0	0	0	0	9	7	10	11	9	10	5	1	1		5	6	0	0	0	1	0	2	2	3	3	1
41	1	108692	874	76	25	77	81	2	1		5	2	4	3	1.33	0	0	0	0	0	0	0	0	0	0	0	0	7	7	12	8	7	11	4	1	0		10	10	0	0	1	1	0	1	2	1	3	1
42	1	108692	874	76	25	77	59	2	1		5	3	5	4	1.25	0	0	0	0	0	0	0	0	0	0	0	0	7	7	12	7	7	12	2	1	0		2	4	0	1	0	1	0	1	2	1	4	2
43	1	108692	874	76	25	77	166	2	1	28036	9	2	3	3	1	0	0	0	0	0	0	0	0	0	0	0	1	8	7	11	8	7	11	3	1	0		7	4	0	0	1	1	0	1	4	1	3	3
44	1	108692	874	76	25	77	95	2	1	22464	7	2	6	3	2	0	1	0	1	1	0	0	0	0	0	0	0	8	7	11	8	8	12	4	1	0		5	5	0	0	0	1	0	1	1	1	5	1
45	1	108692	874	76	25	77	98	2	1		5	2	2	2	1	0	0	0	0	0	0	0	0	0	0	0	0	8	7	11	10	8	10	3	2	0		1	1	1	0	0	1	1	5	3	2	5	5
46	1	108692	874	76	25	77	111	1	1	30594	10	2	5	4	1.25	0	0	0	0	0	0	0	0	0	1	0	0	8	6	10	8	7	11	3	1	0		2	2	0	1	1	0	0	1	1	5	5	5
47	1	108692	874	76	26	78	130	2	1	25064	8	1	3	2	1.5	0	0	0	0	0	0	0	0	0	0	0	0	9	7	10	11	10	11	3	1	0		2	2	0	0	0	0	1	4	3	5	2	3
48	1	108692	874	76	26	78	127	1	1	11229	4	2	3	2	1.5	0	0	0	0	0	0	0	0	0	0	0	1	9	7	10	10	10	12	3	1	0		0	0	0	1	1	1	0	1	3	3	3	3
49	1	108692	874	76	26	78	84	1	1		5	3	3	2	1.5	0	0	0	0	0	0	0	0	0	0	0	0	8	7	11	8	7	11	2	1	0		2	2	0	0	0	1	0	1	2	2	5	2
50	1	108692	874	76	26	78	132	2	1	19316	6	2	2	2	1	0	0	0	0	0	0	0	0	0	0	0	0	8	7	11	9	7	10	3	1	0		3	0	0	0	0	1	0	3	4	1	5	4
51	1	108692	874	76	26	78	100	1	1		1	1	6	4	1.5	1	1	2	1	2	0	0	0	0	0	0	0	7	7	12	7	6	11	5	1	1		3	5	0	0	0	1	0	1	2	1	2	2
52	1	108692	874	76	26	78	134	2	1		6	1	2	2	1	0	0	0	0	0	0	0	0	0	0	0	0	9	7	10	10	8	10	5	3	1		2	4	0	0	1	1	1	3	7	5	3	1
53	1	108692	874	76	26	78	110	2	1	28171	9	2	4	3	1.33	0	0	0	0	0	0	0	0	0	0	0	0	8	7	11	9	7	10	4	1	0		0	1	0	0	1	1	0	1	2	5	5	5
54	1	108692	874	76	26	78	120	2	1		3	2	4	3	1.33	0	0	0	0	0	0	0	0	0	0	0	0	9	7	10	11	9	10	3	1	0		5	4	0	1	0	1	0	1	3	2	5	3
55	1	108692	874	76	26	78	171	2	1	30594	10	2	4	4	1	0	0	0	0	0	0	0	0	0	0	0	0	9	7	10	11	10	11	2	1	0		5	5	0	0	0	1	1	1	4	4	2	2
56	1	108692	874	76	26	78	75	2	1	23191	8	3	5	3	1.67	2	0	0	1	0	0	0	0	1	0	0	0	7		5	7	5	10	5	1	1		2	3	0	0	1	1	0	1	3	2	5	3
57	1	108692	874	76	26	78	114	2	1	4906	2	1	3	2	1.5	0	2	0	1	0	0	0	0	0	0	0	0	9	7	10	11	9	10	4	2	0		5	3	0	0	1	1	0	5	5	5	5	5
58	1	108692	874	76	26	78	139	2	1	19286	6	1	3	3	1	0	0	0	0	0	0	0	0	0	1	0	0	9	7	10	10	8	10	1	1	0		7	2	0	0	0	0	1	1	3	10	5	5
59	1	108692	874	76	26	78	110	2	1	6584	3	2	4	3	1.33	0	2	0	0	0	0	0	0	0	0	0	0	7	6	11	9	7	10	3	1	0		2	2	0	0	1	1	0	1	2	3	4	1
60	1	108692	874	76	26	78	62	1	1		8	3	4	4	1	0	0	0	0	0	0	0	0	0	0	0	0	7	6	11	7	6	11	2	1	0		3	3	0	1	0	1	0	1	0	2	1	1
61	1	108692	874	76	26	78	94	2	1	15806	5	1	3	2	1.5	0	0	0	0	0	0	0	0	0	1	0	0	8	7	11	9	8	11	2	1	0		0	0	0	0	0	1	0	2	1	2	2	1
62	1	108692	874	76	26	78	136	2	1	32425	10	2	5	4	1.25	0	0	0	0	0	0	0	0	0	0	0	0	8	6	10	8	7	11	5	3	0		4	6	0	0	1	1	1	1	1	1	1	1
63	1	108692	874	76	26	78	139	2	1	25544	8	3	3	3	1	0	0	0	0	0	0	0	0	0	1	0	0	8	7	11	9	8	11	2	1	1		7	7	0	0	1	1	0	1	1	2	3	1
64	1	108692	874	76	26	78	124	1	1	16529	6	2	4	3	1.33	0	0	0	2	2	0	0	0	0	0	0	1	7	6	11	8	6	10	5	2	1		1	1	0	1	0	0	0	1	1	3	2	2
65	1	108692	874	76	26	78	162	1	1	6584	3	2	4	2	2	0	0	0	0	0	0	0	0	0	0	0	1	10	7	9	11	8	9	4	1	0		0	0	0	0	0	0	0	5	4	6	1	3
66	1	108692	874	76	26	78	138	1	1	28200	9	2	3	2	1.5	0	0	0	0	0	0	0	0	0	0	0	1	9	6	9	10	7	9	3	3	0		2	6	0	1	0	1	0	2	5	5	3	5
67	1	108692	874	76	25	77	110	2	1	16858	6	2	4	3	1.33	0	0	0	0	0	0	0	0	0	0	0	0	10	8	10	11	10	11	4	1	0		0	1	0	0	0	1	0	1	1	2	1	5
68	1	114217	914	76	27	79	113	1	1	10658	4	2	4	3	1.33	0	0	0	0	0	0	0	0	0	0	0	0	8	7	11	8	6	10	4	1	0		4	4	0	1	0	1	0	1	3	3	4	1
69	1	114217	914	76	27	79	74	1	1	23191	8	1	2	2	1	1	1	1	1	0	0	0	0	0	1	0	0	8	7	11	9	8	11	5	1	0		1	1	0	0	1	0	0	2	4	5	1	1
70	1	108692	905	76	25	77	181	2	1	30594	10	2	4	5	0.8	0	0	0	0	0	0	0	0	0	0	0	0	8	7	11	9	9	12	4	2	0		5	2	0	0	0	1	0	1	5	5	3	3
71	1	114217	914	76	26	78	74	2	1	20442	7	2	4	4	1	0	0	0	0	0	0	0	0	0	0	0	0	7	6	11	7	5	10	4	2	0		2	3	0	1	1	1	0	1	0	3	5	1
72	1	120067	887	76	28	80	211	1	1		7	2	2	3	0.67	0	0	0	0	0	0	0	0	0	0	0	0	10	7	9	11	10	11	5	4	0		1	4	0	0	0	1	1	1	2	7	2	4
73	1	120067	887	76	28	80	110	1	1		4	2	4	3	1.33	0	0	0	0	0	0	0	0	0	0	0	0	8	7	11	8	7	11	3	2	0		2	3	0	0	0	1	0	1	1	2	3	3
74	1	120067	887	76	28	80	87	2	1	27556	9	3	4	3	1.33	0	0	0	0	0	0	0	0	0	0	0	0	7	7	12	8	8	12	4	2	0		2	3	0	0	0	1	0	1	2	2	3	3
75	1	124743	860	76	28	80	119	1	1	27662	9	2	4	4	1	0	0	0	0	0	0	0	0	0	0	0	0	8	7	11	9	8	11	4	2	0		0	1	0	0	0	1	0	1	2	5	2	2
76	1	124743	860	76	29	81	107	2	1	15677	5	1	6	4	1.5	0	0	0	0	0	0	0	0	0	0	0	0	8	7	11	9	10	13	4	3	1		5	7	0	0	1	1	1	1	1	3	3	2
77	1	124743	860	76	29	81	86	1	1		4	3	4	2	2	0	1	0	1	0	0	0	0	0	0	0	0	8	6	10	8	7	11	2	2	0		3	3	0	1	1	0	0	1	2	4	5	4
78	1	124743	860	76	29	81	72	2	1		4	2	5	4	1.25	0	0	0	1	0	0	0	0	0	0	0	0	7	6	11	8	6	10	1	3	0		6	6	0	1	1	1	0	1	0	3	5	1
79	1	124743	860	76	29	81	134	1	1	4540	2	1	1	3	0.33	0	0	0	0	0	0	0	0	0	0	0	0	9	7	10	11	10	11	3	1	0		1	4	0	0	0	1	0	2	1	5	5	5
80	1	124743	860	76	29	81	125	2	1	3047	1	2	4	2	2	0	0	0	0	0	0	0	0	0	0	0	1	8	7	11	8	8	12	3	2	0		2	2	0	1	0	1	0	1	2	2	4	3
81	1	124743	860	76	29	81	120	1	1	24695	8	2	5	4	1.25	0	0	0	0	0	0	0	0	0	0	0	0	9	7	10	9	6	9	4	3	1		1	1	0	0	0	1	1	1	3	6	4	5
82	1	124743	860	76	29	81	84	2	1	7160	3	3	4	3	1.33	2	2	0	2	0	0	0	0	0	0	0	0	8	7	11	9	9	12	5	2	1		1	1	0	1	0	0	0	4	1	4	3	3
83	1	124743	860	76	29	81	119	1	1	17669	6	2	4	3	1.33	0	2	0	0	0	0	0	0	0	0	0	0	8	6	10	8	6	10	2	2	0		2	3	0	1	1	1	0	1	1	4	3	1
84	1	124743	860	76	29	81	124	2	1		4	2	6	3	2	0	0	0	0	0	0	0	0	0	0	0	1	7	6	11	8	9	13	5	2	1		1	1	0	0	0	1	0	2	3	6	4	4
85	1	124743	860	76	29	81	75	2	1	7160	3	3	3	3	1	0	0	0	0	0	0	0	0	0	0	0	1	7	7	12	8	8	12	2	1	0		2	4	0	0	0	1	0	3	1	2	4	1
86	1	124743	860	76	29	81	112	1	1	19316	6	2	3	3	1	0	0	0	0	0	0	0	0	0	0	0	0	8	7	11	10	9	11	2	1	0		1	1	0	0	0	1	0	1	3	4	3	5
87	1	124743	860	76	29	81	70	1	1	8931	3	3	5	4	1.25	0	0	0	0	0	0	0	0	0	0	0	1	8	6	10	9	7	10	2	2	0		2	4	0	1	0	0	1	1	1	5	5	2
88	1	124743	860	76	29	81	94	2	1		4	2	4	4	1	0	0	0	0	0	0	0	0	0	1	0	0	7	6	11	9	10	13	5	1	0		2	2	0	0	0	1	1	2	3	4	3	5
89	1	124743	860	76	29	81	90	2	1	6584	3	1	4	3	1.33	1	0	2	0	0	0	0	0	0	0	0	1	9	7	10	10	8	10	2	1	0		10	5	0	0	1	1	0	1	3	4	4	1
90	1	129044	879	76	29	81	69	1	1	23131	8	3	4	2	2	0	0	0	0	0	0	0	0	0	0	0	0	8	6	10	8	6	10	2	1	1		10	10	0	1	0	1	1	1	1	2	4	3
91	1	129044	879	76	29	81	114	1	1	19268	6	1	3	3	1	0	0	0	0	0	0	0	0	0	1	0	0	9	7	10	10	10	12	5	2	0		4	6	0	0	1	1	1	1	1	2	5	4
92	1	129044	879	76	30	82	161	1	1		3	1	4	3	1.33	1	0	0	1	0	0	0	0	2	0	0	0	9	7	10	9	7	10	4	1	0		1	2	0	1	0	0	0	5	1	3	4	2
93	1	129044	879	76	30	82	54	2	1	30594	10	2	3	4	0.75	0	0	0	0	0	0	0	0	0	0	0	0	7	8	13	8	7	11	3	2	0		3	4	0	1	1	1	0	1	2	1	4	1
94	1	129044	879	76	30	82	176	2	1	29346	9	3	4	5	0.8	0	0	0	0	0	0	0	0	0	0	0	0	7	7	12	8	8	12	2	2	0		1	3	0	0	0	1	0	1	2	2	4	1
95	1	143464	845	76	32	84	61	1	1		5	2	5	4	1.25	0	0	0	0	0	0	0	0	0	0	0	1	8	7	11	8	8	12	2	1	1		2	2	0	0	0	1	0	1	3	3	5	5
96	1	229422	381	85	45	88	45	1	0			na	4	3	1.33	0	0	0	0	0	0	0	0	0	0	0	0	7	7	12	7	6	11	1	3	0		2	1	0	1	0	0	0	5	2	1	4	1
97	1	157149	764	76	36	88	100	1	1	30479	10	2	4	3	1.33	0	0	0	0	0	0	0	0	0	0	0	0	7	7	12	8	8	12	3	1	0		4	6	0	0	1	1	1	1	1	2	3	1
98	1	157149	764	76	36	88	110	1	1			2	6	3	2	0	0	0	1	0	0	0	0	0	0	0	1	9	6	9	10	7	9	3	1	0		1	1	0	0	0	1	0	1	2	4	1	4
99	1	157149	764	76	36	88	93	1	1	32197	10	2	4	4	1	0	0	0	0	0	0	0	0	0	1	0	0	8	6	10	9	7	10	5	2	1		3	4	0	0	1	1	0	1	1	3	3	1
100	1	157149	764	76	36	88	130	2	1	23191	8	2	5	3	1.67	0	0	0	0	0	0	0	0	0	0	0	0	9	8	11	10	9	11	2	2	0		2	2	0	0	0	1	0	1	2	2	3	2
101	1	157149	764	76	36	88	114	1	1	26732	9	2	4	3	1.33	0	0	0	0	0	0	0	0	0	0	0	0	8	7	11	9	8	11	3	3	0		2	4	0	1	0	1	0	1	2	4	3	1
102	1	157149	764	76	36	88	136	1	1	25581	8	2	2	3	0.67	0	0	0	0	0	0	0	0	0	0	0	0	9	6	9	9	8	11	5	3	1		3	5	0	0	0	1	1	1	5	3	3	3
103	1	157149	764	76	36	88	106	2	1		9	2	4	4	1	0	0	0	0	0	0	0	0	0	0	0	0	8	7	11	9	8	11	3	1	0		2	4	0	0	0	1	0	1	3	3	4	2
104	1	157149	764	76	36	88	63	1	1	25557	8	3	4	4	1	0	0	0	0	0	0	0	0	0	1	0	0	7	7	12	7	7	12	3	2	0		1	2	0	0	1	1	0	1	1	1	4	1
105	1	157149	764	76	36	88	114	1	1		8	2	5	4	1.25	0	0	0	0	0	0	0	0	0	0	0	1	7	6	11	7	6	11	4	2	0		10	7	0	1	1	1	1	1	2	2	1	1
106	1	157149	764	76	36	88	98	1	1	30594	10	2	3	4	0.75	0	0	0	0	0	0	0	0	0	0	0	0	8	7	11	9	7	10	4	1	0		3	3	0	0	1	0	1	1	1	3	4	3
107	1	157149	764	76	36	88	115	1	1	28773	9	2	6	5	1.2	0	0	0	0	0	0	0	0	0	0	0	1	9	7	10	10	9	11	4	1	0		2	2	0	0	1	1	0	1	2	8	1	5
108	1	157149	764	76	36	88	126	2	1	24702	8	2	2	2	1	0	0	0	1	0	0	0	0	0	0	0	0	8	6	10	8	5	9	4	1	1		2	3	1	0	0	1	0	1	4	1	2	1
109	1	157149	764	76	36	88	68	1	1	9354	3	3	11	6	1.83	0	0	0	0	0	0	0	0	0	1	0	0	9	7	10	11	10	11	3	1	1		0	0	0	0	1	1	0	4	2	2	3	2
110	1	161145	725	76	36	88	119	1	1	32682	10	2	3	4	0.75	0	0	0	0	0	0	0	0	0	0	0	1	8	6	10	9	7	10	4	3	0		2	3	0	1	0	1	0	1	2	4	1	1
111	1	161145	725	76	36	88	107	2	1	29466	9	2	4	4	1	0	0	0	0	0	0	0	0	0	0	0	0	8	7	11	8	8	12	5	2	0		3	4	0	0	0	1	0	1	4	2	3	1
112	1	161145	725	76	36	88	65	2	1			2	4	4	1	0	0	0	0	0	0	0	0	0	0	0	0	9	7	10	10	9	11	1	1	0		1	1	0	0	0	1	0	1	2	5	5	1
113	1	161145	725	76	36	88	118	1	1	9268	3	2	4	3	1.33	0	0	0	0	0	0	0	0	0	0	0	0	8	7	11	8	7	11	4	1	0		2	5	0	1	1	1	0	1	1	5	2	2
114	1	232128	363	85	46	89	72	2	0			na	4	3	1.33	0	0	0	0	0	0	0	0	0	0	0	0	8	8	12	10	9	11	5	3	1		1	1	0	0	0	1	0	2	0	3	5	5
115	1	161145	725	76	37	89	76	1	1	30092	10	3	4	3	1.33	0	0	0	0	0	0	0	0	0	0	0	0	8	7	11	8	7	11	3	1	0		4	4	0	1	1	1	0	1	1	2	3	4
116	1	161145	725	76	37	89	102	1	1	4100	2	1	3	2	1.5	0	0	0	0	0	0	0	0	0	0	0	0	8	7	11	9	6	9	3	1	0		1	1	0	0	0	1	0	2	1	3	1	1
117	1	161145	725	76	37	89	82	2	1	30928	10	1	4	3	1.33	0	0	0	0	0	0	0	0	0	0	0	0	9	7	10	9	7	10	3	1	0		2	4	0	0	0	1	0	1	1	2	2	4
118	1	165221	720	76	38	90	112	2	1	32317	10	2	3	4	0.75	0	0	0	1	0	0	0	0	0	0	0	0	8	6	10	8	7	11	5	1	1		2	3	0	0	1	0	1	1	5	3	1	4
119	1	165221	720	76	38	90	67	1	1	449	1	3	4	3	1.33	0	0	0	0	0	0	0	0	0	1	0	0	7	6	11	8	7	11	4	3	1		1	2	0	0	0	1	1	1	0	3	5	4
120	1	165221	720	76	38	90	63	1	1	32721	10	3	3	3	1	0	0	0	0	0	0	0	0	0	0	0	1	7	5	10	8	6	10	2	3	1		2	6	0	0	0	1	0	1	1	4	4	4
121	1	165221	720	76	38	90	61	1	1	14875	5	3	4	4	1	0	0	0	0	0	0	0	0	0	0	0	0	7	7	12	7	7	12	1	1	0		3	3	0	0	1	1	0	1	1	3	5	1
122	1	165221	720	76	38	90	185	1	1	23069	8	2	4	3	1.33	0	0	0	0	0	0	0	0	0	0	0	0	10	7	9	11	10	11	3	2	1		0	0	0	0	0	0	1	1	2	9	5	5
123	1	165221	720	76	38	90	86	2	1	16434	6	3	4	4	1	0	0	0	0	0	0	0	0	0	0	0	0	7	7	12	8	6	10	5	2	1		1	1	0	0	0	1	0	3	2	2	4	2
124	1	165221	720	76	38	90	84	2	1	29361	9	3	4	4	1	0	0	1	0	0	0	0	0	0	0	0	0	7	6	11	8	6	10	3	1	0		2	3	0	0	0	1	0	1	2	2	4	4
125	1	165221	720	76	38	90	68	1	1	31125	10	3	5	5	1	0	0	0	0	0	0	0	0	0	0	0	0	7	6	11	8	6	10	3	2	0		7	5	0	1	0	1	0	2	2	3	3	3
126	1	165221	720	76	38	90	79	2	1	30594	10	3	4	3	1.33	0	0	0	0	0	0	0	0	0	0	0	0	7	6	11	8	7	11	3	1	0		2	2	0	0	0	1	0	1	1	6	4	1
127	1	165221	720	76	38	90	57	1	1	28550	9	2	4	4	1	0	0	0	0	0	0	0	0	0	0	0	0	7	6	11	9	8	11	5	1	1		1	2	0	1	0	0	0	1	0	0	1	1
128	1	165221	720	76	38	90	121	1	1	26558	9	2	4	3	1.33	0	0	0	0	0	0	0	0	0	0	0	0	7	5	10	8	7	11	5	4	1		1	1	0	1	0	0	0	4	2	3	5	1
129	1	165221	720	76	38	90	119	2	1	31145	10	2	4	4	1	0	0	0	0	0	0	0	0	0	1	0	0	8	7	11	10	9	11	5	1	1		1	1	0	0	0	1	0	1	3	2	4	3
130	1	165221	720	76	38	90	103	2	1	29684	10	2	4	4	1	0	0	0	0	0	0	0	0	0	0	0	0	8	7	11	9	8	11	4	4	1		3	3	0	1	1	1	0	1	5	3	4	1
131	1	165221	720	76	38	90	83	2	1		8	2	4	5	0.8	0	0	0	0	0	0	0	0	0	1	0	0	7	6	11	8	7	11	4	2	0		3	5	0	1	0	1	0	1	2	2	1	1
132	1	165221	720	76	38	90	112	1	1	26429	9	2	5	4	1.25	0	0	0	0	0	0	0	0	2	0	0	0	8	7	11	9	8	11	2	1	0		1	1	0	0	0	1	0	1	2	3	3	4
133	1	165221	720	76	38	90	118	2	1	32833	10	2	4	3	1.33	0	0	0	0	0	0	0	0	0	0	0	0	9	6	9	10	8	10	4	2	0		2	4	0	0	0	1	0	1	3	3	2	4
134	1	165221	720	76	38	90	104	2	1	25697	8	2	4	3	1.33	0	0	0	0	0	0	0	0	0	0	0	0	8	7	11	9	7	10	4	2	0		7	9	0	0	0	1	1	1	2	4	5	5
135	1	165221	720	76	38	90	118	2	1		3	2	3	2	1.5	0	0	0	0	0	0	0	0	0	0	0	0	10	7	9	11	10	11	3	1	0		1	1	0	0	0	1	0	1	4	3	2	3
136	1	165221	720	76	38	90	79	1	1	24281	8	2	3	2	1.5	0	0	0	0	0	0	0	0	0	0	0	0	8	7	11	8	8	12	3	1	0		1	2	0	0	1	0	0	1	1	2	5	4
137	1	165221	720	76	38	90	110	2	1	20822	7	2	3	3	1	0	0	0	0	0	0	0	0	0	0	0	0	8	6	10	8	7	11	3	2	0		2	3	0	1	0	0	0	1	2	1	4	1
138	1	165221	720	76	38	90	107	2	1	20541	7	2	5	5	1	0	0	0	0	0	0	0	0	0	0	0	0	8	7	11	8	6	10	3	2	0		10	5	0	0	0	1	0	1	1	2	3	2
139	1	165221	720	76	38	90	83	1	1	20442	7	3	5	5	1	0	0	0	0	0	0	0	0	0	0	0	1	8	7	11	8	6	10	2	3	0		1	5	0	0	0	1	0	1	2	3	5	4
140	1	165221	720	76	38	90	100	1	1	25565	8	2	4	3	1.33	0	0	0	0	0	0	0	0	2	0	0	0	7	6	11	9	6	9	4	3	1		2	3	0	1	1	1	1	2	2	2	2	2
141	1	165221	720	76	38	90	62	2	1	18997	6	2	3	3	1	0	0	0	0	0	0	0	0	0	0	0	0	8	7	11	9	8	11	3	1	0		5	3	0	0	0	1	1	1	1	3	4	1
142	1	165221	720	76	38	90	104	1	1	30031	10	2	4	4	1	0	0	0	0	0	0	0	0	0	0	0	0	8	6	10	8	6	10	4	1	0		7	5	0	0	1	0	1	1	4	2	3	2
143	1	165221	720	76	38	90	108	1	1	22610	7	2	5	5	1	0	0	0	0	0	0	0	0	0	0	0	0	8	7	11	9	7	10	3	1	0		2	4	0	0	0	1	1	1	4	2	4	4
144	1	165221	720	76	38	90	107	2	1	29526	9	2	4	3	1.33	0	0	0	0	0	0	0	0	0	0	0	0	7	6	11	8	7	11	5	1	1		2	2	0	0	1	1	1	1	2	4	3	3
145	1	165221	720	76	38	90	137	2	1	29684	10	2	4	3	1.33	1	0	0	0	0	0	0	0	0	0	0	0	9	7	10	10	8	10	3	1	0		2	4	0	0	0	1	1	2	3	3	3	3
146	1	165221	720	76	38	90	106	2	1	31893	10	2	4	4	1	0	0	0	0	0	0	0	0	0	0	0	0	8	7	11	9	8	11	2	1	0		2	3	0	0	0	1	1	1	1	3	4	2
147	1	165221	720	76	38	90	105	2	1	28297	9	2	5	4	1.25	0	0	0	0	0	0	0	0	2	0	0	0	8	7	11	8	7	11	FALSE	1	0		3	4	0	1	1	1	0	1	4	2	5	3
148	1	165221	720	76	38	90	121	2	1	17256	6	2	3	3	1	0	0	0	0	0	0	0	0	0	0	0	0	8	7	11	8	8	12	5	3	1		1	3	0	0	0	1	1	1	3	1	2	1
149	1	165221	720	76	38	90	72	1	1	31145	10	3	4	4	1	0	0	0	0	0	0	0	0	0	0	0	0	7	7	12	7	7	12	3	1	0		2	4	0	0	0	1	0	2	1	2	3	1
150	1	165221	720	76	38	90	70	2	1	28297	9	3	5	4	1.25	0	0	0	0	0	0	0	0	0	0	0	0	7	7	12	8	7	11	FALSE	1	0		3	4	0	1	1	1	0	1	4	2	5	2
151	1	165221	720	76	38	90	80	1	1	14692	5	3	5	3	1.67	0	0	0	0	1	0	0	0	0	1	0	0	7	6	11	7	6	11	4	2	0		3	6	0	0	1	1	0	1	2	3	3	3
152	1	165221	720	76	38	90	117	1	1	32253	10	2	5	4	1.25	0	0	0	0	0	0	0	0	0	0	0	0	8	7	11	9	8	11	1	2	1		7	7	0	0	1	1	0	1	2	4	4	1
153	1	165221	720	76	38	90	91	2	1	8635	3	3	4	4	1	0	0	0	0	0	0	0	0	0	0	0	0	7	7	12	7	7	12	4	1	0		5	1	0	1	0	0	0	1	1	2	1	1
154	1	165221	720	76	38	90	104	2	1	25896	8	2	2	2	1	0	0	0	0	0	0	0	0	0	1	0	0	10	8	10	9	7	10	3	2	0		1	1	0	0	1	1	0	2	2	1	1	2
155	1	165221	720	76	38	90	68	1	1	23131	8	3	4	3	1.33	0	0	0	0	0	0	0	0	0	0	0	0	8	7	11	8	6	10	4	1	0		0	2	0	1	0	0	0	1	1	4	2	4
156	1	165221	720	76	38	90	130	2	1	29684	10	2	3	2	1.5	0	0	0	0	0	0	0	0	0	1	0	0	9	7	10	10	8	10	2	3	0		0	0	0	0	0	1	0	1	2	6	3	2
157	1	165221	720	76	38	90	76	2	1	19268	6	3	4	4	1	0	0	0	0	0	0	0	0	0	0	0	0	7	6	11	7	6	11	3	1	0		3	3	0	1	1	1	0	1	0	2	4	2
158	1	165221	720	76	38	90	132	1	1	28550	9	2	4	3	1.33	0	0	0	0	0	0	0	0	2	0	0	0	8	7	11	9	8	11	2	1	0		2	3	0	1	0	1	0	1	3	2	1	1
159	1	165221	720	76	38	90	61	1	1	31860	10	3	4	4	1	1	0	2	1	0	0	0	0	0	1	0	0	7	5	10	7	6	11	3	3	1		3	4	0	0	0	1	0	1	1	3	4	1
160	1	165221	720	76	38	90	132	2	1	20979	7	2	4	4	1	0	0	0	0	0	0	0	0	0	0	0	0	9	6	9	10	7	9	3	3	1		2	4	0	1	0	1	0	1	6	6	3	3
161	1	171253	712	76	38	90	68	1	1	31263	10	1	4	2	2	0	0	0	0	0	0	0	0	0	0	0	0	9	7	10	10	10	12	3	1	0		0	1	0	0	0	1	0	2	1	3	2	5
162	1	396	1	92	44	48	54	1	0			na	4	5	0.8	0	0	0	0	0	0	0	0	0	1	0	0	7	6	11	7	5	10	3	3	1		3	4	0	0	0	1	0	1	1	2	1	1
163	1	171253	712	76	38	90	62	2	1		10	3	4	4	1	0	0	0	0	0	0	0	0	0	0	0	0	7	7	12	8	8	12	3	1	0		3	4	0	1	1	1	0	1	0	1	1	1
164	1	171253	712	76	38	90	97	1	1	20541	7	2	2	2	1	0	0	0	0	0	0	0	0	0	0	0	0	7	7	12	8	6	10	4	5	1		1	1	0	0	0	1	0	3	1	6	5	3
165	1	171253	712	76	38	90	69	1	1	23069	8	3	4	4	1	0	0	0	0	0	0	0	0	0	0	0	0	7	7	12	8	8	12	4	4	1		4	4	0	1	0	1	0	1	1	1	1	1
166	1	171253	712	76	38	90	101	1	1	26467	9	2	4	4	1	0	0	0	0	0	0	0	0	0	0	0	0	8	7	11	9	7	10	3	2	0		1	2	0	0	0	1	0	2	1	4	3	3
167	1	171253	712	76	38	90	98	2	1	26061	8	2	4	4	1	0	0	0	0	0	0	0	0	0	0	0	0	8	7	11	8	7	11	4	2	1		10	6	0	1	1	1	0	1	1	3	4	2
168	1	171253	712	76	39	91	168	1	1		10	2	4	4	1	0	0	0	0	0	0	0	0	0	1	0	0	10	7	9	10	8	10	2	2	0		1	2	0	0	0	1	0	1	4	5	4	2
169	1	171253	712	76	39	91	87	2	1	30479	10	3	4	4	1	0	1	0	0	0	0	0	0	0	0	0	0	7	6	11	8	7	11	4	2	0		2	3	0	0	0	1	0	1	1	2	5	1
170	1	171253	712	76	39	91	109	1	1	24966	8	2	7	5	1.4	0	0	0	0	0	0	0	0	0	0	0	0	7	6	11	8	6	10	4	1	0		6	6	0	1	0	1	0	1	1	1	3	1
171	1	186599	627	76	41	93	89	2	1	31850	10	3	4	4	1	0	0	0	0	0	0	0	0	0	0	0	0	8	6	10	8	7	11	3	1	1		3	4	0	1	1	1	1	1	1	2	2	1
172	1	190584	620	76	42	94	86	1	1	30233	10	3	4	5	0.8	0	0	0	0	0	0	0	0	0	0	0	0	7	6	11	8	6	10	3	1	1		3	3	0	1	0	0	1	1	2	2	2	2
173	1	190584	620	76	43	95	87	2	1	29526	9	3	4	4	1	0	0	0	0	0	0	0	0	0	0	0	0	8	6	10	8	6	10	4	1	0		1	2	0	0	0	1	0	1	2	2	3	2
174	1	190584	620	76	43	95	97	2	1	32348	10	2	3	3	1	0	0	0	0	0	0	0	0	0	0	0	0	8	6	10	8	6	10	2	2	0		2	2	0	0	1	1	0	1	2	3	2	3
175	1	201101	568	76	45	97	130	1	1	21476	7	2	4	4	1	0	0	0	0	0	0	0	0	0	0	0	1	8	6	10	9	7	10	2	2	0		0	0	0	0	0	1	0	1	3	4	5	5
176	1	201101	568	76	45	97	81	1	1	16581	6	2	5	4	1.25	0	0	0	0	0	0	0	0	0	1	0	0	8	7	11	9	7	10	4	3	1		1	3	0	0	0	1	0	4	4	3	4	3
177	1	201101	568	76	45	97	87	1	1	22148	7	3	4	4	1	0	0	0	0	0	0	1	0	0	0	0	0	8	7	11	8	7	11	3	1	1		3	5	0	0	1	0	1	2	0	1	3	1
178	1	206715	549	76	46	98	90	1	1	29526	9	3	4	4	1	0	0	0	0	0	0	0	0	0	0	0	0	8	6	10	8	7	11	3	2	0		1	3	0	0	0	1	0	1	2	1	1	1
179	1	215260	494	76	47	99	81	1	1	25922	8	3	4	2	2	0	0	0	0	0	0	0	0	0	0	0	0	9	7	10	11	10	11	2	4	1		1	1	0	0	0	1	0	2	3	10	5	3
180	1	223060	476	76	49	101	98	1	1	16923	6	2	4	3	1.33	1	0	0	1	1	0	0	0	0	0	0	0	7	7	12	8	6	10	4	1	1		10	6	0	1	1	1	0	1	1	3	1	1
181	1	223060	476	76	50	102	124	1	1	32348	10	2	3	3	1	0	0	0	2	0	0	0	0	0	0	0	0	8	6	10	8	5	9	3	2	0		1	1	0	0	1	1	0	1	2	4	3	4
182	1	223060	476	76	50	102	50	2	1	3490	2	2	6	4	1.5	0	0	0	0	0	0	0	0	0	0	0	1	8	8	12	9	9	12	3	3	0		3	3	0	0	1	0	1	1	2	4	3	1
183	1	223060	397	69	55	107	45	2	1	21610	7	2	3	4	0.75	0	0	0	0	0	0	0	0	0	0	0	0	7	6	11	8	5	9	5	1	1		3	3	0	1	1	1	0	1	3	1	1	1
184	1	223060	397	69	55	107	66	1	1		7	3	4	3	1.33	0	0	0	0	0	0	0	0	0	0	0	0	7	6	11	8	7	11	3	2	0		5	6	0	1	0	1	0	1	1	2	1	1
185	1	223060	397	69	55	107	187	1	1	31245	10	2	5	4	1.25	0	0	0	0	0	0	0	0	0	0	0	1	9	7	10	9	8	11	4	2	0		1	3	0	0	0	1	0	1	3	2	5	1
186	1	223060	391	69	57	109	80	1	1	18577	6	3	4	3	1.33	0	0	0	0	0	0	0	0	0	0	0	0	7	6	11	7	6	11	3	3	0		1	3	0	0	0	1	0	2	1	3	2	1
187	1	223060	378	69	57	109	157	1	1	27825	9	2	4	4	1	0	0	0	0	0	0	0	0	0	0	0	1	10	6	8	11	8	9	FALSE	2	0		2	2	0	0	0	1	0	1	2	6	3	3
188	1	223060	360	69	58	110	79	1	1	2508	1	3	4	2	2	0	0	0	0	0	0	0	0	0	0	0	0	7	7	12	9	8	11	4	1	1		1	2	0	0	0	1	0	3	2	3	5	5
189	1	223060	360	69	58	110	92	2	1		1	2	4	4	1	0	0	0	0	0	0	0	0	0	0	0	0	7	7	12	8	6	10	4	2	1		4	5	0	1	0	1	0	1	2	3	1	1
190	1	223060	360	69	58	110	64	2	1	26788	9	3	5	3	1.67	0	0	0	0	0	0	0	0	0	0	0	0	7	6	11	8	7	11	2	3	0		9	4	0	1	0	0	0	2	1	2	5	1
191	1	223060	360	69	59	111	67	1	1	17521	6	3	3	3	1	0	0	0	0	0	0	0	0	0	1	0	1	7	6	11	7	6	11	5	3	1		4	4	0	0	0	1	0	1	1	5	3	1
192	1	223060	360	69	59	111	69	1	1		6	2	4	3	1.33	0	0	0	0	0	0	0	0	0	1	0	1	7	6	11	7	6	11	2	1	0		4	4	0	1	0	1	0	1	1	1	2	1
193	1	223060	360	69	59	111	103	1	1	5062	5	2	4	3	1.33	0	0	0	0	0	0	0	0	0	1	0	0	8	7	11	8	7	11	5	2	1		2	2	0	0	0	1	0	2	1	5	4	4
194	1	223060	360	69	59	111	97	1	1	22451	7	2	3	3	1	0	0	0	2	0	0	0	0	0	0	0	0	8	7	11	8	9	13	5	1	1		1	2	0	0	0	1	1	1	3	2	1	5
195	1	223060	360	69	59	111	73	1	1	30401	10	3	4	4	1	0	0	0	0	0	0	0	0	0	0	0	0	7	7	12	8	7	11	5	2	1		3	6	0	0	1	1	1	1	1	4	3	2
196	1	223060	360	69	59	111	88	2	1	29078	9	3	2	3	0.67	0	0	0	0	0	0	0	0	0	0	0	0	8	7	11	9	9	12	5	2	1		1	2	0	0	1	1	0	2	1	3	4	5
197	1	223060	360	69	59	111	123	2	1		1	2	4	5	0.8	0	0	0	0	0	0	0	0	0	1	0	1	9	7	10	9	9	12	3	5	0		10	8	0	1	0	0	1	1	1	1	4	4
198	1	223060	360	69	59	111	106	2	1	21888	7	2	5	3	1.67	0	0	0	0	0	0	0	0	0	1	0	0	8	7	11	9	7	10	5	2	1		3	4	0	0	1	0	0	1	3	3	4	2
199	1	223060	360	69	59	111	92	2	1	27974	9	3	3	3	1	0	0	0	0	0	0	0	0	0	0	0	1	8	7	11	9	7	10	1	3	1		1	2	0	0	1	1	1	1	1	3	4	2
200	1	223060	360	69	59	111	71	1	1	29705	10	3	4	3	1.33	0	0	0	0	0	0	0	0	0	1	0	0	7	6	11	7	6	11	3	1	0		3	5	0	1	1	1	0	1	2	4	1	1
201	1	223060	360	69	59	111	126	2	1	27744	9	2	4	4	1	0	0	0	0	0	0	0	0	0	0	0	0	8	7	11	9	8	11	5	3	1		2	3	0	0	1	0	1	1	4	2	2	1
202	1	223060	360	69	59	111	36	2	1	26250	8	2	4	4	1	0	0	0	0	0	0	0	0	0	0	0	0	7	7	12	7	6	11	4	3	0		1	2	0	1	0	1	0	1	1	4	5	1
203	1	223060	360	69	59	111	95	1	1		5	3	4	3	1.33	0	0	0	0	0	0	0	0	0	0	0	0	7	7	12	7	8	13	5	1	1		10	10	0	1	1	1	1	1	2	2	3	3
204	1	223060	360	69	59	111	93	1	1	27923	9	3	5	4	1.25	0	0	0	0	0	0	0	0	0	0	0	0	7	6	11	7	6	11	2	1	0		1	2	0	0	0	1	0	1	1	3	2	2
205	1	223060	360	69	59	111	47	2	1	23703	8	2	4	3	1.33	0	0	0	0	0	0	0	0	0	0	0	0	7	6	11	8	7	11	4	3	1		2	4	0	0	1	1	0	2	1	4	4	3
206	1	223060	360	69	59	111	70	2	1	25615	8	3	4	3	1.33	0	0	0	0	0	0	0	0	0	0	0	0	7	7	12	8	8	12	5	3	1		1	1	0	0	0	1	0	3	1	2	3	2
207	1	223060	360	69	59	111	28	2	1	29444	9	2	3	4	0.75	0	0	0	0	0	0	0	0	0	0	0	1	7	7	12	8	7	11	4	2	1		3	4	0	1	0	1	0	1	0	1	1	1
208	1	223060	360	69	59	111	106	2	1		1	2	4	4	1	0	0	0	0	0	0	0	0	0	0	0	1	8	6	10	10	9	11	3	1	1		1	1	0	0	0	1	0	2	5	1	3	2
209	1	223060	360	69	59	111	65	2	1	24118	8	3	4	3	1.33	0	0	0	0	0	0	0	0	0	0	0	0	7	7	12	8	7	11	4	1	1		2	2	0	1	0	1	0	1	1	2	3	1
210	1	223060	360	69	59	111	23	2	1	21379	7	2	3	3	1	0	0	0	0	0	0	0	0	0	0	0	0	7	6	11	8	7	11	3	1	1		4	6	0	1	0	1	0	1	0	2	2	1
211	1	1603656	1368	73	65	122	57	2	0			na	4	4	1	0	0	0	0	0	0	0	0	0	0	0	0	8	7	11	8	7	11	2	2	0		3	6	0	0	0	1	1	1	0	1	2	1
212	1	118226	134	79	67	113	184	1	0			na	5	1	5	0	0	0	0	0	0	0	0	0	0	0	1	10	6	8	11	10	11	3	1	0		0	0	0	0	0	0	1	1	2	2	2	5
213	1	1632460	1317	73	66	123	19	1	0			na	4	4	1	0	0	0	0	0	0	0	0	0	0	0	1	8	7	11	8	7	11	2	1	0		3	3	0	1	0	1	0	2	0	0	1	1
214	1	1192	0	94	65	72	85	1	0			na	4	3	1.33	0	0	0	0	0	0	0	0	0	0	0	0	8	7	11	9	8	11	4	3	1		7	7	0	1	1	1	0	1	3	2	3	1
215	1	1192	0	94	65	72	32	2	0			na	3	2	1.5	0	0	0	0	0	0	0	0	0	0	0	0	7	7	12	8	7	11	2	4	0		5	5	0	1	0	1	0	1	1	4	4	1
216	1	263223	348	69	64	116	119	1	1	26788	9	2	5	4	1.25	0	0	0	0	0	0	0	0	2	1	0	0	9	6	9	9	7	10	4	2	1		10	6	0	0	1	1	1	1	3	3	3	2
217	1	263223	348	69	64	116	158	1	1	11318	4	2	3	4	0.75	0	0	0	0	0	0	0	0	0	1	1	0	9	6	9	10	8	10	FALSE	1	0		1	1	0	0	0	1	0	2	2	6	4	4
218	1	1348	1	94	67	74	64	2	0			na	4	4	1	0	0	0	0	0	0	0	0	0	0	0	0	7	7	12	8	7	11	2	1	0		10	6	0	0	1	1	0	1	1	1	2	1
219	1	1348	1	94	67	74	46	2	0			na	4	4	1	0	0	0	0	0	0	0	0	0	0	0	0	7	8	13	8	8	12	1	1	0		10	6	0	0	1	1	0	1	1	1	2	1
220	1	265227	291	69	65	117	74	1	1		8	1	4	3	1.33	0	0	0	0	0	0	0	0	0	0	0	1	7	7	12	9	8	11	5	2	1		2	2	0	1	0	1	0	1	1	2	2	3
221	1	45768	18	69	74	91	84	2	0			na	3	2	1.5	0	0	0	0	2	0	0	0	0	0	0	0	8	7	11	9	7	10	2	3	0		1	2	0	1	0	0	0	2	5	2	3	4
222	1	267240	300	69	66	118	147	2	1	24324	8	2	4	3	1.33	0	0	0	0	0	0	0	0	0	0	0	0	9	6	9	11	9	10	5	2	1		10	10	0	0	0	1	1	2	4	4	5	4
223	1	267240	300	69	66	118	57	1	1	5930	2	3	2	2	1	0	0	0	2	0	0	0	0	0	0	1	1	6	7	13	9	6	9	5	3	1		1	4	0	1	0	0	0	1	1	6	2	2
224	1	1781923	1031	73	73	130	39	1	0			na	4	4	1	0	0	2	0	0	0	0	0	0	1	0	0	7	7	12	8	8	12	3	2	0		10	10	0	0	0	1	0	1	1	2	3	1
225	1	271222	314	69	67	119	126	2	1			2	4	4	1	0	0	0	0	0	0	0	0	0	0	0	0	8	7	11	9	7	10	4	1	0		5	8	0	0	1	1	1	1	2	2	4	3
226	1	271222	314	69	68	120	80	2	1	32391	10	3	5	3	1.67	0	0	0	0	0	0	0	0	0	0	0	0	7	6	11	7	6	11	3	1	0		3	7	0	0	1	1	0	1	1	4	4	2
227	1	271222	314	69	68	120	114	1	1	27974	9	2	4	4	1	2	0	0	1	0	0	0	0	0	0	0	0	8	6	10	9	7	10	5	1	1		4	4	0	0	0	1	0	1	2	3	2	4
228	1	271222	314	69	68	120	110	2	1	27045	9	2	2	3	0.67	0	1	0	0	1	0	0	0	0	0	0	0	8	7	11	8	8	12	3	3	1		3	3	0	0	0	1	0	2	2	5	4	3
229	1	271222	314	69	68	120	73	1	1	10558	4	3	3	2	1.5	0	0	0	0	0	0	0	0	0	1	0	0	8	7	11	9	8	11	2	1	0		5	2	0	0	1	1	1	2	1	1	4	3
230	1	271222	314	69	68	120	54	2	1	26456	9	2	3	4	0.75	0	0	0	0	0	0	0	0	0	1	0	0	7	7	12	7	6	11	3	1	0		4	4	0	1	0	0	0	1	0	1	1	1
231	1	271222	314	69	68	120	108	2	1	23711	8	2	5	4	1.25	0	0	0	0	0	0	0	0	0	0	0	0	8	7	11	9	8	11	5	2	1		1	2	0	0	0	1	1	1	1	1	2	2
232	1	271222	314	69	68	120	102	1	1	6696	3	2	4	4	1	0	0	0	0	0	0	0	0	0	0	0	0	7	8	13	8	5	9	4	3	1		2	3	0	1	0	1	0	2	3	4	2	2
233	1	271222	314	69	68	120	54	1	1	30594	10	2	4	4	1	0	0	0	0	0	0	0	0	0	0	0	1	7	7	12	8	7	11	2	1	1		4	5	0	0	1	1	0	1	1	1	3	1
234	1	271222	314	69	68	120	64	2	1	31695	10	3	5	4	1.25	0	0	0	0	0	0	0	0	0	1	0	1	7	7	12	7	7	12	2	2	0		3	5	0	1	1	1	0	1	1	1	1	1
235	1	271222	314	69	68	120	68	2	1	10475	4	3	4	4	1	0	0	0	0	0	0	0	0	0	1	0	1	7	7	12	7	8	13	3	2	0		3	3	0	0	0	1	0	1	0	2	1	5
236	1	271222	314	69	68	120	63	1	1	30662	10	3	4	4	1	0	0	0	0	0	0	0	0	0	0	0	0	7	6	11	8	7	11	1	1	0		5	6	0	0	0	1	1	1	2	2	4	1
237	1	271222	314	69	68	120	90	2	1	23055	8	3	3	3	1	0	0	0	0	0	0	0	0	0	1	0	0	7	6	11	8	6	10	3	3	0		3	4	0	0	0	1	0	1	3	1	2	1
238	1	271222	314	69	68	120	23	1	1	16839	6	2	3	5	0.6	0	0	0	0	0	0	0	0	0	1	0	0	7	6	11	7	6	11	2	1	0		2	2	0	0	0	1	1	1	0	4	5	1
239	1	271222	314	69	68	120	116	2	1	17095	6	2	5	4	1.25	0	0	0	0	0	0	0	0	0	0	0	0	8	6	10	9	7	10	4	1	0		1	3	0	0	0	1	0	1	1	4	5	1
240	1	271222	314	69	68	120	98	1	1		1	2	5	4	1.25	0	0	0	1	1	0	0	0	0	0	0	0	7	6	11	8	7	11	1	1	0		1	4	0	0	0	1	0	1	1	5	5	3
241	1	271222	314	69	68	120	58	1	1	17522	6	1	3	3	1	0	0	0	0	0	0	0	0	0	0	0	1	7	7	12	7	7	12	2	1	0		6	6	0	1	1	1	0	1	2	2	1	1
242	1	271222	314	69	68	120	138	2	1	25126	8	2	4	3	1.33	0	0	0	0	1	0	0	0	0	0	0	0	9	8	11	11	10	11	5	2	1		4	5	0	1	1	0	0	2	2	4	4	2
243	1	271222	314	69	68	120	60	2	1	19771	7	3	4	4	1	0	0	0	0	0	0	0	0	0	0	0	0	7	7	12	8	7	11	3	2	0		4	5	0	0	1	1	1	1	1	2	5	1
244	1	272826	307	69	68	120	136	1	1		7	2	4	4	1	0	0	0	0	0	0	0	0	0	0	0	0	8	7	11	9	7	10	4	3	1		3	5	0	0	0	1	0	1	2	3	4	2
245	1	272826	307	69	68	120	60	1	1	22805	7	2	4	4	1	0	0	0	0	0	0	0	0	0	0	0	0	7	7	12	8	7	11	3	1	0		3	3	0	0	0	1	0	2	1	3	5	1
246	1	272826	307	69	69	121	70	1	1		1	3	4	3	1.33	0	0	0	0	0	0	0	0	0	0	0	1	7	6	11	8	7	11	3	1	0		3	6	0	0	1	1	0	2	1	4	3	1
247	1	274762	259	69	69	121	122	2	1		4	2	5	4	1.25	0	2	0	0	0	0	0	0	0	0	0	0	9	7	10	11	9	10	2	2	0		3	4	0	0	1	1	1	1	1	3	3	1
248	1	274762	259	69	70	122	67	1	1		7	2	4	3	1.33	0	0	0	0	0	0	0	0	0	0	0	0	7	7	12	8	8	12	5	2	1		2	4	0	0	0	1	0	1	1	1	1	1
249	0	103093	905	76	25	77	193	2	1	16242	5	2	5	6	0.83	0	0	0	0	0	0	0	0	0	0	0	0	8	7	11	9	8	11	2	1	0		3	6	1	1	1	1	1	1	1	2	na	na
250	0	103093	905	76	25	77	133	2	1			3	4	4	1	0	0	0	0	0	0	0	0	0	0	0	0	7	6	11	8	5	9	4	2	1		8	4	0	1	1	1	0	2	2	1	5	5
251	0	103093	905	76	25	77	146	1	1			3	2	2	1	0	0	0	0	0	0	0	0	0	1	0	0	7	6	11	7	7	12	3	1	0		1	1	0	0	0	1	0	1	0	1	4	1
252	0	103093	905	76	25	77	185	2	1	26842	9	2	3	3	1	0	0	0	0	0	0	0	0	0	0	0	0	8	6	10	9	8	11	3	2	0		4	2	0	1	0	0	0	1	1	4	3	1
253	0	108692	874	76	25	77	197	2	1	20406	7	2	4	4	1	0	0	0	0	0	0	0	0	0	0	0	0	9	7	10	10	8	10	3	2	0		4	1	0	0	0	0	1	2	2	4	3	3
254	0	108692	874	76	25	77	121	1	1	17139	6	2	4	2	2	0	0	0	0	0	0	0	0	0	0	0	0	8	6	10	9	6	9	5	1	1		2	2	0	0	1	0	0	3	4	4	3	4
255	0	108692	874	76	25	77	105	1	1	16858	6	2	4	3	1.33	0	0	0	0	0	0	0	0	0	0	0	0	8	7	11	9	7	10	3	1	0		5	5	0	0	1	1	1	1	2	1	5	4
256	0	108692	874	76	25	77	76	2	1	24549	8	3	4	5	0.8	0	0	0	0	0	0	0	0	0	1	0	0	7	6	11	7	7	12	4	1	1		1	4	0	0	1	0	0	1	2	1	4	2
257	0	108692	874	76	25	77	97	1	1	19316	6	2	3	2	1.5	0	0	0	0	0	0	0	0	0	0	0	0	8	7	11	8	8	12	2	4	0		1	1	0	0	1	0	0	4	3	2	2	1
258	0	108692	874	76	25	77	98	1	1	9854	4	2	5	4	1.25	0	0	0	0	0	0	0	0	0	0	0	0	8	7	11	10	7	9	2	1	0		10	5	0	1	0	1	0	1	10	10	4	1
259	0	148377	806	76	33	85	90	1	1	8117	3	3	4	3	1.33	2	0	0	1	0	0	0	0	0	0	0	0	8	6	10	9	7	10	5	1	1		8	8	1	1	1	1	0	1	1	3	3	2
260	0	120067	887	76	28	80	81	1	1	32425	10	3	4	3	1.33	0	0	0	0	0	0	0	0	0	0	0	0	7	7	12	9	6	9	5	1	1		3	6	0	0	1	1	0	1	0	2	5	1
261	0	124743	860	76	29	81	112	2	1			2	3	2	1.5	0	0	0	0	0	0	0	0	0	0	0	0	8	6	10	9	7	10	3	1	0		2	4	0	0	1	0	0	2	1	6	3	3
262	0	124743	860	76	29	81	92	2	1	25455	8	2	5	6	0.83	0	0	0	0	0	0	0	0	0	0	0	0	8	7	11	9	7	10	3	1	1		4	5	0	1	1	1	0	1	1	1	1	1
263	0	124743	860	76	29	81	76	2	1	18634	6	3	3	2	1.5	0	0	0	0	0	0	0	0	0	1	1	1	9	7	10	10	8	10	3	1	1		2	2	0	0	0	1	0	1	4	4	5	2
264	0	124743	860	76	28	80	65	2	1			2	4	4	1	0	0	0	0	0	0	0	0	0	0	0	0	9	7	10	10	9	11	1	1	0		1	1	0	0	0	1	0	1	2	5	5	1
265	0	157149	764	76	36	88	54	1	1	30594	10	2	4	4	1	0	0	0	0	0	0	0	0	0	0	0	1	7	7	12	8	7	11	3	2	1		4	5	0	1	1	1	0	1	2	1	4	1
266	0	157149	764	76	36	88	142	2	1	14559	5	2	4	2	2	0	0	0	0	2	0	0	0	0	0	0	0	8	6	10	9	5	8	2	3	0		6	6	0	0	0	1	1	1	5	2	4	2
267	0	157149	764	76	36	88	88	1	1		8	2	4	4	1	0	0	0	0	0	0	0	0	0	0	0	0	8	6	10	8	6	10	4	1	0		3	4	0	1	0	1	0	1	1	2	4	2
268	0	165221	720	76	38	90	105	1	1	26925	9	2	5	4	1.25	0	0	0	0	0	0	0	0	0	0	0	0	7	7	12	8	8	12	4	1	1		2	2	0	0	1	0	1	1	5	1	3	2
269	0	165221	720	76	38	90	89	1	1	14044	5	3	4	3	1.33	0	0	0	0	0	0	0	0	0	0	0	0	8	6	10	9	7	10	3	2	0		1	1	0	0	0	1	0	1	1	2	3	2
270	0	165221	720	76	38	90	143	1	1	16822	6	2	5	4	1.25	0	2	0	0	0	0	0	0	0	0	0	1	9	7	10	9	7	10	3	2	0		2	3	0	0	1	1	0	1	6	2	4	2
271	0	171253	712	76	38	90	127	1	1	8661	10	2	4	5	0.8	0	0	0	0	0	0	0	2	0	0	0	0	8	6	10	8	6	10	4	5	1		1	2	0	0	1	1	1	3	6	4	1	1
272	0	171253	712	76	38	90	136	2	1	24532	8	2	4	4	1	0	0	0	0	0	0	0	0	0	0	0	0	8	8	12	9	9	12	4	2	0		1	2	0	0	1	1	0	1	1	3	4	2
273	0	171253	674	76	39	91	69	2	1	27347	9	2	4	3	1.33	0	0	0	0	0	0	0	0	0	1	0	0	7	7	12	7	7	12	4	2	1		2	3	0	0	0	1	0	1	1	1	2	1
274	0	165221	720	76	38	90	119	2	1	28393	9	2	2	5	0.4	0	1	0	0	0	0	0	0	0	0	0	0	8	6	10	10	7	9	1	4	1		1	1	0	0	0	1	0	1	6	8	5	5
275	0	165221	720	76	38	90	120	2	1	32317	10	2	4	4	1	0	0	0	0	0	0	0	0	0	0	0	1	8	7	11	9	8	11	2	2	0		1	3	0	0	0	1	0	1	3	3	4	3
276	0	157149	0	92	38	45	74	1	0			na	4	5	0.8	0	0	0	0	0	0	0	0	0	1	0	0	7	6	11	7	6	11	3	1	0		3	5	0	0	0	1	0	1	1	2	1	1
277	0	160769	674	76	39	91	85	1	1			3	4	4	1	0	0	0	0	0	0	0	0	0	0	0	0	7	6	11	7	6	11	3	2	0		2	3	0	0	0	1	0	1	1	2	4	3
278	0	202085	476	69	50	102	115	1	1			2	4	3	1.33	0	0	0	0	0	0	0	0	0	0	0	0	8	7	11	9	8	11	2	2	0		2	2	0	0	0	1	0	1	1	3	3	3
279	0	1603656	360	69	59	111	40	1	1	27932	9	2	3	4	0.75	0	0	0	0	0	0	0	0	0	0	0	0	7	6	11	7	6	11	5	3	1		2	2	0	1	0	0	0	1	2	6	5	3
280	0	217579	411	69	55	107	53	1	1		6	2	3	4	0.75	0	0	0	0	0	0	0	0	0	0	0	0	7	7	12	8	6	10	2	2	0		2	2	0	1	0	1	0	1	1	3	1	1
281	0	234831	315	69	62	114	53	1	1		6	2	3	4	0.75	0	0	0	0	0	0	0	0	0	0	0	0	7	7	12	8	6	10	2	2	0		2	2	0	1	0	1	0	1	1	3	1	1
282	0	1603656	360	69	58	110	77	2	1	9111	3	3	4	3	1.33	0	0	0	0	0	0	0	0	1	1	0	0	7	6	11	7	7	12	3	1	0		3	3	0	1	1	1	0	1	2	2	3	2
283	0	1603656	360	69	58	110	106	2	1	3083	1	2	4	4	1	0	0	0	0	0	0	0	0	0	0	0	1	8	7	11	8	6	10	5	5	1		4	4	0	0	0	1	0	1	2	3	1	1
284	0	1603656	360	69	58	110	80	1	1	25911	8	3	3	3	1	0	0	0	0	0	0	0	0	0	0	0	0	7	6	11	8	9	13	5	3	1		4	6	0	1	0	1	0	1	1	2	3	2
285	0	1603656	360	69	58	110	72	2	1			3	5	2	2.5	0	0	0	0	0	0	0	0	0	1	0	1	7	6	11	8	6	10	2	2	0		4	4	0	1	0	1	0	1	1	3	5	2
286	0	1632460	347	69	60	112	95	2	1	9478	3	2	4	4	1	0	0	0	0	0	0	0	0	0	1	0	0	8	7	11	9	8	11	4	2	1		1	2	0	0	0	1	0	1	1	3	4	3
287	0	165221	314	69	68	120	49	2	1			2	3	2	1.5	0	0	0	0	0	0	0	0	0	1	0	0	7	7	12	7	6	11	3	3	1		10	6	0	0	1	1	0	1	1	3	5	5
288	0	165221	314	69	68	120	68	2	1	14670	5	3	4	3	1.33	0	0	0	0	0	0	0	0	0	0	0	0	8	8	12	9	9	12	3	1	0		5	8	0	0	1	1	1	1	1	3	3	2
289	0	165221	314	69	68	120	74	1	1			3	5	3	1.67	0	0	0	0	0	0	0	0	0	1	0	0	7	7	12	8	7	11	5	1	1		7	8	0	0	0	1	0	1	2	4	2	4
290	0	171253	307	69	68	120	39	1	1	28173	9	2	3	4	0.75	0	0	0	0	0	0	0	0	0	0	0	1	8	7	11	9	8	11	4	3	1		3	6	0	1	0	1	0	1	1	2	1	1
291	0	234831	315	69	62	114	55	2	1			2	3	4	0.75	0	0	0	0	0	0	0	0	0	0	0	0	8	8	12	9	6	9	3	2	1		2	4	0	0	1	1	0	3	0	5	1	1
292	0	165221	314	69	68	120	95	1	1			2	4	4	1	0	0	0	0	0	0	0	0	0	0	1	0	7	7	12	8	8	12	5	3	0		10	10	0	1	1	1	0	1	1	1	4	3
293	0	165221	314	69	68	120	41	1	1	31253	10	2	4	3	1.33	0	0	0	0	0	0	0	0	0	0	0	0	7	6	11	7	6	11	2	2	0		4	4	0	0	0	1	0	1	1	3	2	2
294	0	165221	314	69	68	120	45	1	1			2	4	4	1	0	0	0	0	0	0	0	0	0	1	0	0	8	7	11	8	6	10	4	4	1		4	4	0	1	1	1	0	1	0	1	1	1
295	0	165221	314	69	68	120	73	1	1	27351	9	3	4	3	1.33	0	0	0	0	0	0	0	0	0	0	0	1	8	7	11	9	7	10	2	2	0		2	4	0	0	0	1	1	1	2	3	4	4
296	0	165221	314	69	68	120	57	1	1	22148	7	2	3	4	0.75	0	0	0	0	0	0	0	0	0	0	0	0	7	6	11	8	7	11	3	1	1		3	5	0	1	1	1	0	1	1	2	4	1
297	0	165221	314	69	68	120	55	1	1	83	1	2	5	3	1.67	0	0	0	0	0	0	0	0	0	0	0	0	7	6	11	8	7	11	3	1	0		7	8	0	0	0	0	1	3	1	1	1	1
298	0	165221	314	69	68	120	63	1	1	16839	6	3	4	3	1.33	0	0	0	0	0	0	0	0	0	1	0	1	7	6	11	8	6	10	4	2	1		4	4	0	1	1	1	0	1	2	1	3	1
299	0	171253	307	69	68	120	59	2	1			3	4	3	1.33	0	0	0	0	0	0	0	0	0	0	0	0	7	6	11	7	6	11	3	1	0		3	4	0	1	0	1	0	3	2	2	5	2
300	0	171253	307	69	68	120	50	1	1	22607	7	2	4	4	1	0	0	0	0	0	0	0	0	0	0	0	0	8	7	11	9	6	9	4	1	1		2	2	0	0	0	1	1	1	1	2	1	5
301	0	171253	307	69	68	120	50	1	1	19708	7	2	3	3	1	0	0	0	0	0	0	0	0	0	0	0	0	8	7	11	7	6	11	2	1	0		5	5	0	1	1	1	0	1	1	1	2	2
302	0	250347	259	68	70	122	120	1	1			2	3	3	1	0	0	0	0	0	0	0	0	0	0	0	0	8	7	11	9	7	10	2	1	0		9	8	0	0	1	1	1	1	1	4	2	1
[truncated: 86 more columns]

## Sheet: Coding
Phase	Question	r variable	Coding
		Subject
1	Complete	Complete	0 = no, 1 = yes
	Reported_total_cases	Reported_total_cases
	Reported_7dayaverage_deaths	Reported_7dayaverage_deaths
	Extent_lockdown	Extent_lockdown
	Date_of_lockdown	Days_since_lockdown
	Days_since_lockdown	Days_since_first_case
		Age_months
	What is your child's gender?	Gender	1 = male, 2 = female
	Do you live in the UK? - Selected Choice	Live_in_UK	0 = no, 1 = yes
	Index of Multiple Deprivation Rank	IMD_rank
	Index of Multiple Deprivation Decile	IMD_decile
	Does your child receive free school meals?	FSM	1 = yes, 2 = no, 3 = KS1, 4 = Not sure
	How many people live in your home (including yourself)?	People_in_home
	How many bedrooms do you have in your home?	Bedrooms_in_home
	People per bedroom	PPB
	Does your child have any of the following conditions? (leave blank if none) - ADHD	ADHD	0 = no, 1 = referred, 2 = diagnosed
	Does your child have any of the following conditions? (leave blank if none) - Dyslexia	Dxylexia	0 = no, 1 = referred, 2 = diagnosed
	Does your child have any of the following conditions? (leave blank if none) - Langauge disorder	LanguageDisorder	0 = no, 1 = referred, 2 = diagnosed
	Does your child have any of the following conditions? (leave blank if none) - Autism spectrum condition	ASD	0 = no, 1 = referred, 2 = diagnosed
	Does your child have any of the following conditions? (leave blank if none) - Anxiety	Anxiety	0 = no, 1 = referred, 2 = diagnosed
	Does your child have any of the following conditions? (leave blank if none) - Depression	Depression	0 = no, 1 = referred, 2 = diagnosed
	Does your child have any of the following conditions? (leave blank if none) - Eating disorder	EatingDisorder	0 = no, 1 = referred, 2 = diagnosed
	Does your child have any of the following conditions? (leave blank if none) - OCD	OCD	0 = no, 1 = referred, 2 = diagnosed
	Does your child have any of the following conditions? (leave blank if none) - Other	SEN_Other	0 = no, 1 = referred, 2 = diagnosed
	Has anyone in your household had symptoms of Covid-19?	Household_symptoms	0 = no, 1 = yes
	Has anyone in your household tested positive for Covid-19 or been diagnosed?	Household_diagnosis	0 = no, 1 = yes
	Does anyone in your household work in healthcare?	Household_healthcare	0 = no, 1 = yes
	During a typical school week (when schools are open), what time does your child go to bed on school nights? - Bed time PM	DOWN_school_night
	During a typical school week (when schools are open), what time does your child wake up on school days? - Wake time AM	UP_school_night
		TST_School_night
	During the past week (while schools were closed), what time does your child go to bed on week nights? - Bed time PM	DOWN_lockdown
	During the past week (while schools were closed), what time does your child wake up on week days? - Wake time AM	UP_lockdown
		TST_Lockdown
	During the past week (while schools were closed), how long do you think it takes your child to fall asleep after lights are turned out?	SOL_lockdown	1 = almost no time, 2 = 5-10 minutes, 3 = 10-30 minutes, 4 = 30-60 minutes, 5 = more than 60 minutes, 6 = I don't know
	During the past week (while schools were closed), does your child seem sleepy during the day?	Daytime_sleepiness_lockdown	1=not at all sleepy, 2 = a little sleepy, 3 = somewhat sleepy, 4 = sleepy, 5 = very sleepy
	Are you currently worried about your child's sleep? - Selected Choice	Worried_Child_sleep	0 = no, 1 = yes
	Are you currently worried about your child's sleep? - Yes, please tell us what currently concerns you about your child's sleep: - Text	Worried_child_sleep_reason	Not provided for anonymity
	Roughly how long each day has your child been spending outside while schools are closed? - Hours during the week	HoursOutside_lockdown_week
	Roughly how long each day has your child been spending outside while schools are closed? - Hours at the weekend	HoursOutside_lockdown_weekend
	When is your child most likely to spend time outside while schools are closed?	TimeOutside_beforebreakfast	0 = no, 1 = yes
		TimeOutside_morning	0 = no, 1 = yes
		TimeOutside_lunchtime	0 = no, 1 = yes
		TimeOutside_afternoon	0 = no, 1 = yes
		TimeOutside_evening	0 = no, 1 = yes
	Do you have easy access to a green, outdoor space?	Green_access	1 = very easy, 2 = easy, 3 = quite easy, 4 = not very easy, 5 = not at all
	How many hours each day has your child been spending with a screen while schools are closed? - For education	Screen_hours_education
	How many hours each day has your child been spending with a screen while schools are closed? - For entertainment	Screen_hours_entertainment
	At the moment, does your child use a screen of any sort in the hour before bed? - For watching telly	Screen_beforebed_TV	1 = never, 2 = rarely, 3 = some days, 4 = most days, 5 = every day
	At the moment, does your child use a screen of any sort in the hour before bed? - For playing games	Screen_beforebed_games	1 = never, 2 = rarely, 3 = some days, 4 = most days, 5 = every day
	At the moment, does your child use a screen of any sort in the hour before bed? - For social media	Screen_beforebed_socialmedia	1 = never, 2 = rarely, 3 = some days, 4 = most days, 5 = every day
	Would you typically describe your child as anxious (before Covid-19)?	General_anxious_child	1 = not at all anxious, 2 = a little anxius, 3 = somewhat anxious, 4 = anxious, 5 = very anxious
	Does your child get anxious before going to bed at the moment?	Bedtime_anxious_lockdown	1 = not at all anxious, 2 = a little anxius, 3 = somewhat anxious, 4 = anxious, 5 = very anxious
	Did your child get anxious about going to bed before Covid-19?	Bedtime_anxious_normal	1 = not at all anxious, 2 = a little anxius, 3 = somewhat anxious, 4 = anxious, 5 = very anxious
	Has your child expressed anxiety about Covid-19?	Child_expressed_covid_anxiety	1 = no anxiety, 2 = a little anxiety, 3 = some anxiety, 4 = quite a bit of anxiety, 5 = a lot of anxiety
	Are you typically an anxious person (before Covid-19)?	General_anxious_parent	1 = not at all anxious, 2 = a little anxius, 3 = somewhat anxious, 4 = anxious, 5 = very anxious
	Do you feel anxious about Covid-19?	Covid_anxious_parent	1 = not at all anxious, 2 = a little anxius, 3 = somewhat anxious, 4 = anxious, 5 = very anxious
	At the moment, do you feel you get enough sleep?	CHILD_enough_sleep	1 = yes, i always get enough sleep, 2 = yes, i usually get enough sleep, 3 = kind of, i often get enough sleep, 4 = not really, i often don't get enough sleep, 5 = no, i never get enough sleep.
	At the moment, how sleepy do you feel during the day?	CHILD_daytime_sleepiness	1 = not a tall sleepy, 2 = a little sleepy, 3 = somewhat sleepy, 4 = sleepy, 5 = very sleepy
	Compared to a normal school week, are you doing more or less of these things during the week while schools are closed? - School work	CHILD_MoreLess_schoolwork	1 = less than usual, 2 = about the same, 3 = more than usual
	Compared to a normal school week, are you doing more or less of these things during the week while schools are closed? - Screen time for TV or games	CHILD_MoreLess_screentime	1 = less than usual, 2 = about the same, 3 = more than usual
	Compared to a normal school week, are you doing more or less of these things during the week while schools are closed? - Sleep	CHILD_MoreLess_sleep	1 = less than usual, 2 = about the same, 3 = more than usual
	After your lights are turned off, do you spend a long time thinking or worrying about things?	CHILD_SOL	1 = I go straight to sleep, 2 = i go to sleep quite quickly, 3 = I spend some time thinking, 4 = I spend quite a long time thinking, 5 = I spend ages thinking, 9 = I'd rather not say
	How many times do you think you wake up in the night? - I wake up this many times	CHILD_nightwakings
	If you wake in the night does it take you a long time to get back to sleep?	CHILD_timetosleep_nightwakings	1 = i go straight back to sleep, 2 = very little time, 3 = some time, 4 = a long time, 5 = ages, 9 = i'd rather not say
	During the past week, did you feel scared or worried for no particular reason?	CHILD_worry_in_last_week	1 = never, 2 = rarely, 3= sometimes, 4 = quite often, 5 = very often, 9 = i'd rather not say
	During the past week, did you worry about the virus?	CHILD_covid_worry_in_last_week	1 = never, 2 = rarely, 3= sometimes, 4 = quite often, 5 = very often, 9 = i'd rather not say
Phase 2		HasPart2	0 = no, 1 = yes
	Age in months	Age in months
	Before the holiday, did your child return to school at all?	Return to school
	On an average homeschooling day (before the holidays) approximately how much time did your child spend learning?	Homeschooling
	Over the holidays how much time has your child spent with friends?	Time with friends
	Over the holidays how much time has your child spent with family?	Time with family
	How much do you feel that the Covid-19 pandemic has affected your family life?	Affected family life	1 = family life is the same, 2 = family life is a little different, 3 = family life is very different
	Has the Covid-19 pandemic affected your family's finances?	Family finances	1 = family finances are better, family finances are about the same, family finances are worse
	How often do you seek out information about Covid-19? (e.g., news about vaccines, death or infection rates)	Seek out information	1 = never, 2 = less than once a week, 3 = about once a week, 4 = a few times a week, 5 = daily
	How much time a day do you usually spend thinking about Covid-19?	Time thinking about covid	1 = it only pops into my mind sometimes, 2 = a few minutes a day, 3 = less than an hour a day, 4 = one to two hours a day, 5 = more than two hours a day
	Has anyone in your household had symptoms of Covid-19?	Symptoms_P2	0 = no, 1 = yes or not sure
	Has anyone in your household tested positive for Covid-19 or been diagnosed?	Diagnosis_P2	0 = no, 1 = yes
	Does your child know of a friend or family member who has been hospitalised or who has passed away from COVID-19?	Know victim	0 = no, 1 = yes
	Is there anything you'd like to tell us about your household's experience of Covid-19?	Is there anything you'd like to tell us about your household's experience of Covid-19?	Not provided for anonymity
	What is the highest educational level achieved by someone in your household?	Highest education
	During the past week (in the holidays), what time does your child go to bed on week nights? - Bed time PM	Bed_P2
	During the past week (in the holidays), what time does your child wake up on week days? - Wake time AM	Wake_P2
	Does your child typically take a nap during the day?	Nap	0 = no, 1 = yes
	How long does your child typically nap for? - Nap time in hours	Nap_time
	During the past week (in the holidays), how long do you think it takes your child to fall asleep after lights are turned out?	SOL_P2	1 = almost no time, 2 = 5-10 minutes, 3 = 10-30 minutes, 4 = 30-60 minutes, 5 = more than 60 minutes, , 6 = I don't know
	During the past week (in the holidays), does your child seem sleepy during the day?	Daytime_sleepiness_P2	1=not at all sleepy, 2 = a little sleepy, 3 = somewhat sleepy, 4 = sleepy, 5 = very sleepy
	Are you currently worried about your child's sleep? - Selected Choice	Currently worried_P2	0 = no, 1 = yes
	Are you currently worried about your child's sleep? - Yes, please tell us what currently concerns you about your child's sleep: - Text	Are you currently worried about your child's sleep? - Yes, please tell us what currently concerns you about your child's sleep: - Text	Not provided for anonymity
	Do you feel that your child's sleep changed as a result of lockdown?	Sleep_changed	1 = yes, 2 = maybe, 3 = no
	In what ways did lockdown change your child's sleep? - Not tired in the evenings	Change_notTired	0 = no, 1 = yes
	Change - Taking longer to fall asleep	Change_LongerSOL	0 = no, 1 = yes
	Change- Needing someone else in the room	Change_SomeoneInRoom	0 = no, 1 = yes
	Change- Waking in the night	Change_NightWaking	0 = no, 1 = yes
	Change - Nightmares	Change_nightmares	0 = no, 1 = yes
	Change- Early morning waking	Change_EarlyMorning	0 = no, 1 = yes
	Change - Daytime sleepiness	Change_DaytimeSleepiness	0 = no, 1 = yes
	Change - other	Change_Other	0 = no, 1 = yes
	In what ways did lockdown change your child's sleep? - Other - Text	Change_OtherText
	Has your child's sleep now returned to normal?	Sleep returned to 3rmal	1 = yes, 2 = somewhat, 3 = no
	Roughly how long each day has your child been spending outside during the past week? - Hours during the week	Time outside Week_P2
	Roughly how long each day has your child been spending outside during the past week? - Hours at the weekend	Time outside Weekend_P2
	When is your child most likely to spend time outside during the past week?	TimeOutside_beforebreakfast_P2	0 = no, 1 = yes
		TimeOutside_morning_P2	0 = no, 1 = yes
		TimeOutside_lunchtime_P2	0 = no, 1 = yes
		TimeOutside_afternoon_P2	0 = no, 1 = yes
		TimeOutside_evening_P2	0 = no, 1 = yes
	How many hours each day has your child been spending with a screen during the past week? - For education	Screentime_education_P2
	How many hours each day has your child been spending with a screen during the past week? - For entertainment	Screentime_entertainment_P2
	During the past week has your child been using a screen of any sort in the hour before bed? - For watching telly	ScreenBeforeBed_TV_P2	0 = no, 1 = yes
	During the past week has your child been using a screen of any sort in the hour before bed? - For playing games	ScreenBeforeBed_Games_P2	0 = no, 1 = yes
	During the past week has your child been using a screen of any sort in the hour before bed? - For social media	ScreenBeforeBed_Socialmedia_P2	0 = no, 1 = yes
	Has your child been anxious before going to bed over the last week?	Bedtime_anxious_P2	1 = not at all anxious, 2 = a little anxius, 3 = somewhat anxious, 4 = anxious, 5 = very anxious
	Has your child expressed anxiety about Covid-19 over the last week?	Child_expressed_covid_anxiety_P2	1 = no anxiety, 2 = a little anxiety, 3 = some anxiety, 4 = quite a bit of anxiety, 5 = a lot of anxiety
	Have you felt anxious about Covid-19 over the last week?	Covid_anxious_parent_P2	1 = not at all anxious, 2 = a little anxius, 3 = somewhat anxious, 4 = anxious, 5 = very anxious
	During lockdown, did you see any emotional or behavioural changes in your child? - Frustrated	LockdownChange_Frustrated	1 = Much less, 2 = a little less, 3 = about the same, 4 = a little more, 5 = Much more
	During lockdown, did you see any emotional or behavioural changes in your child? - Calm	LockdownChange_Calm	1 = Much less, 2 = a little less, 3 = about the same, 4 = a little more, 5 = Much more
	During lockdown, did you see any emotional or behavioural changes in your child? - Restless	LockdownChange_Restless	1 = Much less, 2 = a little less, 3 = about the same, 4 = a little more, 5 = Much more
	During lockdown, did you see any emotional or behavioural changes in your child? - Anxious	LockdownChange_Anxious	1 = Much less, 2 = a little less, 3 = about the same, 4 = a little more, 5 = Much more
	During lockdown, did you see any emotional or behavioural changes in your child? - Bored	LockdownChange_Bored	1 = Much less, 2 = a little less, 3 = about the same, 4 = a little more, 5 = Much more
	During lockdown, did you see any emotional or behavioural changes in your child? - Happy	LockdownChange_Happy	1 = Much less, 2 = a little less, 3 = about the same, 4 = a little more, 5 = Much more
	During lockdown, did you see any emotional or behavioural changes in your child? - Distracted	LockdownChange_Distracted	1 = Much less, 2 = a little less, 3 = about the same, 4 = a little more, 5 = Much more
	During lockdown, did you see any emotional or behavioural changes in your child? - Confident	LockdownChange_Confident	1 = Much less, 2 = a little less, 3 = about the same, 4 = a little more, 5 = Much more
	At the moment, do you feel you get enough sleep?	CHILD_enough_sleep_P2	1 = yes, i always get enough sleep, 2 = yes, i usually get enough sleep, 3 = kind of, i often get enough sleep, 4 = not really, i often don't get enough sleep, 5 = no, i never get enough sleep.
	At the moment, how sleepy do you feel during the day?	CHILD_daytime_sleepiness_P2	1 = not a tall sleepy, 2 = a little sleepy, 3 = somewhat sleepy, 4 = sleepy, 5 = very sleepy
	After your lights are turned off, do you spend a long time thinking or worrying about things?	CHILD_SOL_P2	1 = I go straight to sleep, 2 = i go to sleep quite quickly, 3 = I spend some time thinking, 4 = I spend quite a long time thinking, 5 = I spend ages thinking, 9 = I'd rather not say
	How many times do you think you wake up in the night? - I wake up this many times	CHILD_nightwakings_P2	0 = no, 1 = yes
	If you wake in the night does it take you a long time to get back to sleep?	CHILD_timetosleep_nightwakings_P2	1 = i go straight back to sleep, 2 = very little time, 3 = some time, 4 = a long time, 5 = ages, 9 = i'd rather not say
	Since you first heard about the virus, have you dreamed about it?	Dream_P2	0 = no, 1 = yes
	How do you feel about going back to school?	FeelAboutSchool	1 = I'm worried about going back, 2 = I'm a bit worried about going back, 3 = I don't have strong feelings about going back, 4 = I'm a bit excited about going back, 5 = I'm excited to go back, 9 = I'd rather not say
	During the past week, did you feel scared or worried for no particular reason?	CHILD_worry_in_last_week_P2	1 = never, 2 = rarely, 3= sometimes, 4 = quite often, 5 = very often, 9 = i'd rather not say
	During the past week, did you worry about the virus?	CHILD_covid_worry_in_last_week_P2	1 = never, 2 = rarely, 3= sometimes, 4 = quite often, 5 = very often, 9 = i'd rather not say
